# Supplementary material for: Diagnosis of lethal or prenatal‐onset autosomal recessive disorders by parental exome sequencing
Source: Prenat Diagn. 2017 Dec 3;38(1):33–43. doi: 10.1002/pd.5175 (PMC5836855; doi:10.1002/pd.5175)
Supplement: Supplementary file 1 — Table S1. This table summarizes the clinical phenotype in the affected pregnancies in the 24 families where a genetic diagnosis was not identified. [file PD-38-33-s001.xlsx]

## Sheet: Sheet1
Case	Phenotype (HPO terms)	Affected pregnancies	Consanguinity
05	Short long bones, narrow chest, tibial bowing, femoral bowing, radial bowing	1	N
06	Defect in the atrial septum, posterior fossa cyst, micrognathia,hypertelorism	1	N
08	Type II lissencephaly, small posterior fossa, polydactyly, talipes, short lower limbs, defect in the atrial septum, hypertelorism, meningocele	1	N
10	Hydrocephalus, ventriculomegaly	≥2	N
15	Agenesis of corpus callosum, cerebellar vermis hypoplasia, intestinal malrotation, congenital adrenal hypoplasia	1	N
22	Microcephaly, proptosis, posteriorly rotated ears, absent corpus callosum, talipes, absent/small pancreas	≥2	N
23	Schizencephaly, abnormality of neuronal migration	1	Y
24	Clenched hands, talipes, redundant nuchal skin, facial dysmorphism	≥2	Y
25	Increased nuchal translucency, abnormality of the fetal cardiovascular system	≥2	N
26	Anencephaly	≥2	N
30	Hypoplastic left heart, abnormal lung lobation, mitral atresia, abnormality of the cardiac septa, malrotation of small bowel	≥2	N
32	Lissencephaly, abnormality of hindbrain morphology	1	N
33	Arthrogryposis multiplex congenita, reduced fetal movement, amyoplasia	1	N
35	Arthrogryposis multiplex congenita, hypoplasia of the brainstem, cerebellar hypoplasia, aplasia/hypoplasia of the corpus callosum	1	Y
36	Microcephaly, ventriculomegaly, polymicrogyria, short philtrum, ectopic adrenal gland, secundum atrial septal defect	1	N
38	Bilateral renal agenesis	≥2	N
40	Micrognathia, renal agenesis, truncus arteriosus, abnormality of the cardiac septa, aplasia/hypoplasia of the gallbladder	≥2	N
42	Cerebellar hypoplasia, occipital encephalocele, upslanted palpebral fissures, low-set ears	1	N
43	Narrow chest, short ribs, bell-shaped thorax, short stature	1	N
44	Polydactyly, cleft palate, multiple renal cysts, skeletal dysplasia, ambiguous genitalia, hypospadias, ventriculomegaly	≥2	Y
45	Bowing of the long bones, short ribs, pulmonary hypoplasia, micrognathia	≥2	N
46	Severe hydrocephalus, cerebellar hypoplasia, partial absence of cerebellar vermis, dextrocardia, contractures involving the joints of the feet	1	Y
49	Fetal akinesia sequence, intrauterine growth retardation, hand clenching, elbow flexion contracture, microcephaly	1	N
50	Severe fetal hydrops, polyhydramnios, increased nuchal translucency	≥2	N
