# Supplementary material for: Diagnosis of lethal or prenatal‐onset autosomal recessive disorders by parental exome sequencing
Source: Prenat Diagn. 2017 Dec 3;38(1):33–43. doi: 10.1002/pd.5175 (PMC5836855; doi:10.1002/pd.5175)
Supplement: Supplementary file 2 — Table S2. This table details the results from the 26 cases where a diagnosis was made. The variant is described at the genomic, cDNA, and protein level and shows the ACMG codes and level of evidence used for classification. †Variants were reported on the clinical report as likely pathogenic prior to implementation of the ACMG guidelines and have been reviewed following adoption. The variants were identified by a gene‐agnostic approach and following discussion with referring clinicians were felt to be likely causative in these families [file PD-38-33-s002.xlsx]

## Sheet: Sheet1
Case	Gene	Refseq GRCh37 (hg19)	Variant description	Genomic co-ordinates with Genome build	Fetal zygosity	Reference	gnomAD Total alleles (http://gnomad.broadinstitute.org/)	ACMG evidence for classification 10	ACMG Classification
01	RYR1	NG_008866.1 (NM_000540.2)	c.9221C>T p.(Ser3074Phe)	NC_000019.9: g.39002760C>T	Compound heterozygous		Not listed	PM2_Moderate, PM3_Moderate, PP1_Strong, PP2_Supporting, PP3_Supporting	Pathogenic
			c.14130-2A>G p.?	NC_000019.9: g.39066557A>G			Not listed	PVS1_Very strong, PM2_Moderate,PP1_Strong	Pathogenic
02	GLE1	NG_012073.1 (NM_001003722.1)	c.1849G>A p.(Val617Met)	NC_000009.11:g.131300337G>A	Compound heterozygous	11	7/277088	PS4_Moderate, PM2_Moderate, PM3_Moderate, PP1_Moderate, PP3_Supporting, PP4_Supporting	Likely pathogenic
			c.1706G>A p.(Arg569His)	NC_000009.11:g.131298693G>A		11	71/277246	PS4_Supporting, PM2_Moderate, PM3_Moderate, PP1_Moderate, PP3_Supporting	Likely pathogenic
03	MRPS22	NG_012174.1 (NM_020191.2)	c.878+1G>T p.?	NC_000003.11:g.139071635G>T	Compound heterozygous		8/245466	PVS1_Very strong, PM2_Moderate, PP1_Moderate	Pathogenic
			c.509G>A p.(Arg170His)	NC_000003.11:g.139069025G>A		12	20/276954	PS4_Supporting, PM2_Moderate, PM3_Moderate, PP1_Moderate, PP3_Supporting	Likely pathogenic
04	CENPJ	NG_009165.2 (NM_018451.4)	c.25G>T p.(Glu9Ter)	NC_000013.10:g.25487139C>A	Compound heterozygous		Not listed	PVS1_Very strong, PM2_Moderate, PM3_Moderate	Pathogenic
			c.2911C>T p.(Gln971Ter)	NC_000013.10:25473637G>A			Not listed	PVS1_Very strong, PM2_Moderate, PM3_Moderate	Pathogenic
07	IFT122	NG_023392.1 (NM_052985.3)	c.3039+4A>G p.?	NC_000003.11:g.129226609A>G	Compound heterozygous		Not listed	PS3_Moderate, PM2_Moderate, PM3_Moderate, PP1_Moderate	Likely pathogenic
			c.2063_2082delinsGCGTG p.(Ala688_Asp694delinsGlyVal)	NC_000003.11:g.129207158_129207177delinsGCGTG			Not listed	PM4_Moderate, PM2_Moderate, PM3_Supporting, PP1_Moderate	Likely pathogenic
09	LRP4	NG_021394.1 (NM_002334.3)	c.1886G>A p.(Gly629Glu)	NC_000011.9:g.46911857C>T	Compound heterozygous		Not listed	PM1_Moderate, PM2_Moderate, PP2_Supporting, PP3_Supporting	Likely pathogenic
			c.1816G>A p.(Asp606Asn)	NC_000011.9:g.46911927C>T			2/246170	PM1_Moderate, PM2_Moderate, PP2_Supporting, PP3_Supporting	Likely pathogenic
11	ATRX	NG_008838.3 (NM_000489.4)	c.6530A>C p.(Asp2177Ala)	NC_000023.10:g.76813091T>G	Hemizygous		Not listed	PM1_Moderate, PM2_Moderate, PP1_Supporting, PP3_Supporting	Likely pathogenic
12	BBS10	NG_016357.1 (NM_024685.3)	c.271dup p.(Cys91fs)	NC_000012.11:g.76741494dup	Homozygous	13, 14	154/274446	PVS1_Very strong, PS4_Moderate, PP1_Moderate, PP4_Supporting	Pathogenic
13	GLE1	NG_012073.1 (NM_001003722.1)	c.581G>A p.(Ser194Asn)	NC_000009.11:g.131285095G>A	Compound heterozygous		1/246278	PM2_Moderate, PP1_Moderate	Uncertain significance†
			c.2009G>T p.(Arg670Leu)	NC_000009.11:g.131302598G>T			10/277146	PM2_Moderate, PP1_Moderate, PP3_Supporting	Uncertain significance†
14	SASS6	NG_051914.1 (NM_194292.1)	c.1235A>G p.(Glu412Gln)	NC_000001.10:g.100573021T>C	Homozygous		Not listed	PS3_Moderate, PM2_Moderate, PP1_Moderate, PP3_Supporting	Likely pathogenic
16	RYR1	NG_008866.1 (NM_000540.2)	c.14344G>A p.(Gly4782Arg)	NC_000019.9: NC_000019.9 (GRCh37)	Compound heterozygous	15	15/275884	PS4_Supporting, PM2_Moderate, PM3_Moderate, PP3_Moderate, PP2_Supporting, PP3_Supporting	Likely Pathogenic
			c.12013-2A>G p.?	NC_000019.9: g.39037083A>G				PVS1_Very strong, PM2_Moderate, PP3_Moderate	Pathogenic
17	BBS9	NG_009306.2 (NM_198428.2)	c.761A>G p.(Asn254Ser)	NC_000009.11:g.33312682A>G	Compound heterozygous		2/30952	PM2_Moderate, PP4_Supporting	Uncertain significance†
			c.917G>A p.(Gly306Glu)	NC_000009.11:g.33313469G>A				PM2_Moderate, PP3_Supporting, PP4_Supporting	Uncertain significance†
18	DYNC2H1	NG_016423.1 (NM_001080463.1)	c.9842G>A p.(Ser3281Asn)	NC_000011.9:g.103114423G>A	Compound heterozygous		Not listed	PM2_Moderate, PP3_Supporting, PP4_Supporting	Uncertain significance†
			c.5087C>T p.(Thr1696Met)	NC_000011.9:g.103040955C>T			6/274432	PM2_Moderate, PP3_Supporting, PP4_Supporting	Uncertain significance†
19	FRAS1	NG_015812.1 (NM_025074.6)	c.6010G>A p.(Gly2004Ser)	NC_000004.11:g.79368034G>A	Compound heterozygous		1/30948	PM2_Moderate, PM3_Moderate, PP1_Moderate, PP3_Supporting	Likely pathogenic
			c.5530-2A>C p.?	NC_000004.11:g.79362314A>C				PVS1_Very strong, PM2_Moderate, PP1_Moderate	Pathogenic
20	ITGA8	NG_034116.1 (NM_003638.1)	c.1466_1470del p.(Val489fs)	NC_000010.10:g.15655742_15655746del	Homozygous		Not listed	PVS1_Very strong, PM2_Moderate, PP4_Supporting	Pathogenic
21	B3GLCT	NG_011732.1 (NM_194318.3)	c.660+1G>A p.?	NC_000013.10:g.31843415G>A	Homozygous	16, 17	212/276056	PVS1_Very strong, PS4_Moderate, PP1_Moderate	Pathogenic
27	MKS1	NG_013032.1 (NM_017777.3)	c.1408-34_1408-6del p.?	NC_000017.10:g.56283914_56283942del	Homozygous	18, 19	314/274398	PS3_Strong, PS4_Moderate, PP1_Strong, PP4_Supporting	Pathogenic
28	POMGNT1	NG_009205.2 (NM_001243766.1)	c.1490G>A p.(Arg497Gln)	NC_000001.10:g.46657819C>T	Homozygous		2/246252	PM1_Moderate, PM2_Moderate, PP1_Supporting, PP3_Supporting	Likely pathogenic
29	ERCC5	NG_007146.1 (NM_000123.3)	c.1864C>T p.(Gln622Ter)	NC_000013.10:g.103515363C>T	Homozygous		Not listed	PVS1_Strong, PM2 _Moderate, PP4_Supporting	Pathogenic
31	EXOSC3	NG_032780.1 (NM_016042.3)	c.92G>C p.(Gly31Ala)	NC_000009.11:g.37784950C>G	Homozygous	20 - 22	5/239906	PS4_Moderate, PM2_Moderate, PP1_Strong, PP3_Supporting, PP4_Supporting	Pathogenic
34	ETFA	NG_007077.2 (NM_000126.3)	c.667C>T p.(Arg223Ter)	NC_000015.9:g.76576164G>A	Compound heterozygous		8/243942	PVS1_Strong, PM2 _Moderate, PP4_Supporting	Pathogenic
			Exon 11 deletion: c.(882+1_883-1)_(963+1_964-1)del p.?	NC_000015.9:g.(76,523,673_76,518,271)_(76,518,189_76,508,939)del			N/A	PVS1_Strong, PM3_Moderate, PP4_Supporting	Likely Pathogenic
37	TRIP11	NG_016970.1 (NM_004239.4)	c.673C>T p.(Arg225Ter)	NC_000014.8:g.92482190G>A	Compound heterozygous		Not listed	PVS1_Strong, PM2 _Moderate, PP4_Supporting	Pathogenic
			c.2010del p.(Val671fs)	NC_000014.8:g.92472310del			4/244456	PVS1_Strong, PM2 _Moderate, PP4_Supporting	Pathogenic
39	NEK9	NG_051093.1 (NM_033116.5)	c.1498del p.(Glu500fs)	NC_000014.8:g.75573235del	Homozygous		Not listed	PVS1_Very strong, PM2_Moderate, PP1_Moderate, PP4_Supporting	Pathogenic
41	ATAD3A	NG_053035.1 (NM_001170535.1)	c.150C>G p.(Phe50Leu)	NC_000001.10:g.1447798 C>G	Compound heterozygous		Not listed	PM3_Moderate, PP1_Moderate, PP3_Supporting, PP4_Supporting	Likely Pathogenic
			Exon 3-4 deletion: c.(282+1_283-1)_(444+1_445-1)del p.?	NC_000001.10:g.(1,451,469_1,452,690)_(1,453,156_1,454,300			Not listed	PVS1_Strong, PP1_Moderate, PP4_Supporting	Likely Pathogenic
47	TMEM67	NG_009190.1 (NM_153704.5)	c.1038G>T p.(Trp346Cys)	NC_000008.10:g.94793945G>T	Compound heterozygous		Not listed	PM2_Moderate, PM3_Moderate, PP3_Supporting, PP4_Supporting	Likely Pathogenic
			c.220C>T p.(Arg74Ter)	NC_000008.10:g.93755134C>T			1/244842	PVS1_Strong, PM2 _Moderate, PP4_Supporting	Pathogenic
48	ASPM	NG_015867.1 (NM_018136.4)	c.1260_1266del p.(Gln421fs)	NC_000001.10:g.197112116_197112122del	Homozygous	23	1/245792	PVS1_Very strong, PS4_Supporting, PM2_Moderate, PP4_Supporting	Pathogenic
